# Supplementary material for: Clinical Differences Among Histological Categories of Sarcoma: Insights from 97,062 Patients
Source: Cancers (Basel). 2025 May 20;17(10):1706. doi: 10.3390/cancers17101706 (PMC12109841; doi:10.3390/cancers17101706)
Supplement: Supplementary file 1 [file cancers-17-01706-s001.zip]

Archive with 2 entries (2 files):
- Suppl Figures.pdf
- Suppl Tables.xlsx
