# Supplementary material for: Clinical Differences Among Histological Categories of Sarcoma: Insights from 97,062 Patients
Source: Cancers (Basel). 2025 May 20;17(10):1706. doi: 10.3390/cancers17101706 (PMC12109841; doi:10.3390/cancers17101706)
Supplement: Supplementary file 1 [file cancers-17-01706-s001.zip › Suppl Tables.xlsx]

## Sheet: TableS1. Baseline 
Characteristics	Sarcoma,NOS (N=30980)		Angiosarcoma (N=72)		Carcinosarcoma (N=608)		Chondrosarcoma (N=5043)		Chordoma (N=1562)		Ewing Sarcoma (N=1316)		Giant Cell Sarcoma (N=4953)		Leiomyosarcoma (N=16574)		Liposarcoma (N=13505)		Osteosarcoma (N=3144)		Rhabdomyosarcoma (N=2439)		Sarcoma with SRBC features (N=596)		Stromal Sarcoma (N=13505)		Synovial Sarcoma (N=2765)		P Value
	Number	Percent (%)	Number	Percent (%)	Number	Percent (%)	Number	Percent (%)	Number	Percent (%)	Number	Percent (%)	Number	Percent (%)	Number	Percent (%)	Number	Percent (%)	Number	Percent (%)	Number	Percent (%)	Number	Percent (%)	Number	Percent (%)	Number	Percent (%)
Age of diagnosis																													<0.0001
18-34	3613	11.6624	6	8.33333	62	10.1974	747	14.8126	190	12.1639	819	62.234	178	3.59378	626	3.777	806	5.97	1223	38.8995	533	21.8532	309	51.85	370	2.73973	937	33.8879
35-59	14002	45.1969	36	50	314	51.6447	2804	55.6018	834	53.3931	428	32.5228	1924	38.8451	9737	58.7486	7278	53.89	1263	40.1718	1051	43.0914	215	36.07	6846	50.6923	1492	53.9602
60-85	10592	34.1898	21	29.1667	204	33.5526	1339	26.5517	470	30.0896	65	4.93921	2203	44.4781	5373	32.4182	4816	35.66	569	18.098	726	29.7663	62	10.4	5588	41.3773	294	10.6329
≥85	2773	8.95094	9	12.5	28	4.60526	153	3.03391	68	4.35339	4	0.303951	648	13.083	838	5.05611	605	4.48	89	2.83079	129	5.28905	10	1.68	701	5.19067	42	1.51899
Sex																													<0.0001
Male	16686	53.9	27	37.5	277	45.6	2793	55.4	892	42.9	796	60.5	3014	60.9	5616	33.9	8303	61.48	1694	53.9	1300	53.3	384	64.43	6867	50.8	1467	53.1
Female	14294	46.1	45	62.5	331	54.4	2250	44.6	670	57.1	520	39.5	1939	39.1	10958	66.1	5202	38.52	1450	46.1	1139	46.7	212	35.57	6638	49.2	1298	46.9
Race																													<0.0001
White	24555	79.3	61	84.7	456	75	4378	86.8	1321	84.6	1147	87.2	4184	84.5	12958	78.2	11190	82.86	2417	76.9	1873	76.8	441	73.99	9247	68.5	2243	81.1
Black	3545	11.4	4	5.6	86	14.1	348	6.9	65	4.2	61	4.6	388	7.8	2260	13.6	1068	7.91	447	14.2	365	15	111	18.62	2384	17.7	293	10.6
Asian or Pacific Islander	2212	7.1	7	9.7	61	10	258	5.1	162	10.4	99	7.5	292	5.9	1197	7.2	1123	8.32	266	8.5	193	7.9	41	6.88	1770	13.1	209	7.6
Unknown	668	2.2	0	0	5	0.8	59	1.2	14	0.9	9	0.7	89	1.8	159	1	124	0.92	14	0.4	8	0.3	3	0.5	104	0.8	20	0.7
Primary tumor																													<0.0001
Yes	24668	79.6	52	72.2	501	82.4	4330	85.9	1341	85.9	1203	91.4	3646	73.6	13804	83.3	10979	81.3	2562	81.5	1972	80.9	545	91.44	11105	82.2	2467	89.2
No	6312	20.4	20	27.8	107	17.6	713	14.1	221	14.1	113	8.6	1307	26.4	2770	16.7	2526	18.7	582	18.5	467	19.1	51	8.56	2400	17.8	298	10.8
Laterality
Bilateral	932	3.00839	4	5.55556	4	0.657895	44	0.872497	42	2.68886	12	0.911854	47	0.94892	136	0.820562	44	0.33	23	0.731552	25	1.02501	8	1.34	27	0.199926	11	0.39783
Unilateral	30048	96.9916	68	94.4444	604	99.3421	4999	99.1275	1520	97.3111	1304	99.0881	4906	99.0511	16438	99.1794	13461	99.67	3121	99.2684	2414	98.975	588	98.66	13478	99.8001	2754	99.6022
Grade																													<0.0001
Grade 1	1272	4.10587	2	2.77778	59	9.70395	1320	26.1749	33	2.11268	0	0	8	0.161518	983	5.93098	5395	39.95	141	4.48473	9	0.369004	1	0.17	1660	12.2917	20	0.723327
Grade 2	2878	9.28986	6	8.33333	105	17.2697	1581	31.3504	31	1.98464	8	0.607903	95	1.91803	2190	13.2135	1416	10.49	205	6.52036	29	1.18901	9	1.51	1310	9.70011	291	10.5244
Grade 3	3797	12.2563	7	9.72222	66	10.8553	506	10.0337	14	0.896287	112	8.51064	593	11.9725	2446	14.7581	1539	11.4	623	19.8155	436	17.8762	85	14.26	501	3.70974	608	21.9892
Grade 4	6760	21.8205	12	16.6667	44	7.23684	356	7.05929	12	0.768246	240	18.2371	2274	45.9116	3235	19.5185	1754	12.99	1104	35.1145	610	25.0103	147	24.66	755	5.59052	428	15.4792
Unknown	16273	52.5274	45	62.5	334	54.9342	1280	25.3817	1472	94.2382	956	72.6444	1983	40.0363	7720	46.579	3401	25.18	1071	34.0649	1355	55.5556	354	59.4	9279	68.7079	1418	51.2839
AJCC T stage																													<0.0001
T0	25	0.1	0	0	0	0	0	0	0	0	6	0.5	6	0.1	14	0.0844697	2	0.01	3	0.1	5	0.205002	0	0	2	<0.01	2	0.0723327
T1	3599	11.6172	4	5.55556	75	12.3	1305	25.8775	443	28.3611	216	16.4134	598	12.0735	1477	8.91155	848	6.28	665	21.1514	139	5.69906	30	5.03	29	0.214735	481	17.396
T2	5303	17.1175	4	5.55556	78	12.8	994	19.7105	152	9.73111	310	23.5562	1248	25.1969	2435	14.6917	5776	42.77	712	22.6463	525	21.5252	159	26.68	221	1.63643	746	26.9801
T3	14	<0.01	0	0	68	11.2	31	0.614713	7	0.4	27	2.1	3	0.1	4	<0.01	2	0.01	46	1.4631	2	0.0820008	0	0	0	0	0	0
T4	5	<0.01	0	0	41	6.7	1	0.0198295	0	0	1	0.0759878	0	0	2	<0.01	0	0	0	0	9	0.369004	0	0	0	0	0	0
TX/Unknown	22034	71.1233	64	88.8889	346	56.9	2712	53.7775	960	61.4597	756	57.4	3098	62.548	12642	76.2761	6877	50.92	1718	54.6438	1759	72.1197	407	68.29	13253	98.134	1536	55.5515
AJCC N stage																													<0.0001
N0	9720	31.3751	9	12.5	247	40.625	2637	52.3	719	46.0307	576	43.769	1954	39.4508	4234	25.546	6903	51.11	1547	49.2048	625	25.6	153	25.67	261	1.93262	1270	45.9313
N1	537	1.73338	2	2.77778	16	2.63158	43	0.852667	10	0.640205	58	4.40729	103	2.07955	185	1.11621	104	0.77	56	1.8	169	6.92907	76	12.75	21	0.155498	89	3.21881
N2	0	0	0	0	17	2.8	0	0	0	0	0	0	0	0	0	0	0	0	0	0	0	0	0	0	0	0	0	0
N3	0	0	0	0	1	0.164474	0	0	0	0	0	0	0	0	0	0	0	0	0	0	0	0	0	0	0	0	0	0
NX/Unknown	20723	66.8915	61	84.7222	327	53.7829	2363	46.857	833	53.3291	682	51.8237	2896	58.4696	12155	73.3378	6498	48.12	1541	49.014	1645	67.4457	367	61.58	13223	97.9119	1406	50.8499
AJCC M stage																													<0.0001
M0	9225	29.8	10	13.9	265	43.6	2515	49.9	746	47.8	453	34.4	1840	37.1	3798	22.9	6817	50.48	1372	43.6	557	22.8	113	18.96	212	1.6	1156	41.8
M1	1540	5	4	5.6	17	2.8	228	4.5	17	1.1	233	17.7	266	5.4	855	5.2	354	2.62	312	9.9	305	12.5	150	25.17	98	0.7	238	8.6
MX/Unknown	1460	46.4	58	80.6	326	53.6	2300	45.6	799	51.2	630	47.9	2847	57.5	11921	71.9	6334	46.9	1460	46.4	1577	64.7	333	55.87	13195	97.7	1371	49.6
AJCC stage																													<0.0001
I	1724	5.56488	0	0	74	12.2	1418	28.1182	35	2.24072	3	0.227964	58	1.17101	1066	6.43176	3784	28.02	188	5.97964	14	0.574006	4	0.67	37	0.273973	155	5.60579
II	1825	5.8909	2	2.8	74	12.2	343	6.80151	8	0.512164	260	19.7568	576	11.6293	468	2.8237	368	2.72	704	22.3919	73	2.99303	17	2.85	1	<0.01	195	7.05244
III	1857	6	0	0	56	9.2	57	1.13028	7	0.448143	27	2.05167	675	13.6281	814	4.91131	1234	9.14	66	2.1	187	7.66708	20	3.36	21	0.2	246	8.89693
IV	1807	5.8328	6	8.33333	56	9.2	251	4.9772	25	1.60051	260	19.8	332	6.70301	937	5.65343	420	3.11	336	10.687	376	15.4162	168	28.19	106	0.784894	291	10.5244
Unknown	23767	76.7172	64	88.8889	348	57.2	2974	58.9728	1487	95.1985	766	58.2067	3312	66.8686	13289	80.1798	7699	57.01	1850	58.8422	1789	73.3497	387	64.93	13340	98.7782	1878	67.9204
Bone metastasis																													<0.0001
Yes	472	1.5	2	2.8	9	1.5	55	1.1	9	0.6	114	8.7	90	1.8	377	2.3	99	0.73	83	2.6	155	6.4	27	4.53	39	0.3	55	2
No	14307	46.2	25	34.7	360	59.2	2499	49.6	878	56.2	602	45.7	3592	72.5	8089	48.8	7619	56.42	1514	48.2	1192	48.9	298	50	7977	59.1	1370	49.5
Unknown	16201	52.3	45	62.5	239	39.3	2489	49.4	675	43.2	600	45.6	1271	25.7	8108	48.9	5787	42.85	1547	49.2	1092	44.8	271	45.47	5489	40.6	1340	48.5
Brain metastasis																													<0.0001
Yes	105	0.3	0	0	3	0.5	6	0.1	0	0	10	0.8	22	0.4	42	0.3	12	0.09	3	0.1	22	0.9	7	1.17	5	<0.01	9	0.3
No	14679	47.4	27	37.5	366	60.2	2546	50.5	888	56.9	705	53.6	3659	73.9	8412	50.8	7714	57.12	1598	50.8	1322	54.2	316	53.02	8013	59.3	1415	51.2
Unknown	16196	52.3	45	62.5	239	39.3	2491	49.4	674	43.1	601	45.7	1272	25.7	8120	49	5779	42.79	1543	49.1	1095	44.9	273	45.81	5487	40.6	1341	48.5
Liver metastasis																													<0.0001
Yes	382	1.2	1	1.4	4	0.7	20	0.4	7	0.4	21	1.6	69	1.4	623	3.8	87	0.64	17	0.5	56	2.3	53	8.89	820	6.1	35	1.3
No	14410	46.5	25	34.7	364	59.9	2535	50.3	881	56.4	693	52.7	3611	72.9	7849	47.4	7637	56.55	1587	50.5	1283	52.6	272	45.64	7218	53.4	1391	50.3
Unknown	16188	52.3	46	63.9	240	39.5	2488	49.3	674	43.1	602	45.7	1273	25.7	8102	48.9	5781	42.81	1540	49	1100	45.1	271	45.47	5467	40.5	1339	48.4
Lung metastasis																													<0.0001
Yes	1101	3.6	2	2.8	13	2.1	167	3.3	13	0.8	132	10	272	5.5	1186	7.2	171	1.27	250	8	236	9.7	77	12.92	79	9.7	163	5.9
No	13673	44.1	24	33.3	354	58.2	2384	47.3	874	56	586	44.5	3406	68.8	7276	43.9	7541	55.84	1349	42.9	1107	45.4	246	41.28	324	39.8	1256	45.4
Unknown	16206	52.3	46	63.9	241	39.6	2492	49.4	675	43.2	598	45.4	1275	25.7	8112	48.9	5793	42.9	1545	49.1	1096	44.9	273	45.81	412	50.6	1346	48.7
Surgery																													<0.0001
Yes	24179	78	54	75	529	87	4378	86.8	1261	80.7	752	57.1	3917	79.1	13680	82.5	12264	90.81	2465	78.4	1516	62.2	313	52.52	10726	79.4	2258	81.7
No	6445	20.8	17	23.6	77	12.7	621	12.3	283	18.1	533	40.5	993	20	2775	16.7	1158	8.57	648	20.6	905	37.1	272	45.64	2647	19.6	476	17.2
Unknown	356	1.1	1	1.4	2	0.3	44	0.9	18	1.2	31	2.4	43	0.9	119	0.7	83	0.61	31	1	18	0.7	11	1.85	132	1	31	1.1
Chemotherapy																													<0.0001
Yes	4429	14.3	14	19.4	74	12.2	450	8.9	61	3.9	1159	88.1	986	19.9	4520	27.3	1461	10.82	2004	63.7	1413	57.9	406	68.12	5490	40.7	1219	44.1
No/Unknown	26551	85.7	58	80.6	534	87.8	4593	91.1	1501	96.1	157	11.9	3967	80.1	12054	72.7	12044	89.18	1140	36.3	1026	42.1	190	31.88	8015	59.3	1546	55.9
Radiation therapy																													<0.0001
Yes	8916	28.8	15	20.8	256	42.1	873	17.3	757	48.5	576	43.8	2271	45.9	3799	22.9	4335	32.1	501	15.9	1052	43.1	164	27.52	199	1.5	1391	50.3
No/Unknown	22064	71.2	57	79.2	352	57.9	4170	82.7	805	51.5	740	56.2	2682	54.1	12775	77.1	9170	67.9	2643	84.1	1387	56.9	432	72.48	13306	98.5	1374	49.7

## Sheet: Table S2. Saroma NOS 
Characteristics	Sarcoma,NOS
	Variate	Number (%)	Univariate HR (95%CI, P Value)	Multivariate HR (95%CI, P Value)
Age	18-34	3563 (11.6%)	Reference	Reference
	35-59	10659 (34.8%)	2.28 (2.08-2.49, <0.001)	2.05 (1.87-2.25, <0.001)
	60-85	13656 (44.6%)	6.29 (5.76-6.86, <0.001)	5.09 (4.66-5.57, <0.001)
	≥85	2739 (8.9%)	11.93 (10.86-13.12, <0.001)	9.86 (8.95-10.88, <0.001)
Sex	Male	16473 (53.8%)	Reference	Reference
	Female	14144 (46.2%)	0.85 (0.82-0.88, <0.001)	0.97 (0.94-1.01, 0.097)
Race	White	24083 (78.7%)	Reference	Reference
	Black	3503 (11.4%)	0.73 (0.69-0.77, <0.001)	1.02 (0.96-1.08, 0.549)
	Asian or Pacific Islander	2392 (7.8%)	0.83 (0.78-0.88, <0.001)	0.97 (0.91-1.04, 0.360)
	Unknown	639 (2.1%)	0.08 (0.05-0.11, <0.001)	0.11 (0.07-0.16, <0.001)
Laterality	Unilateral	29698 (97.0%)	Reference	Reference
	Bilateral	919 (3.0%)	0.53 (0.47-0.59, <0.001)	0.67 (0.59-0.75, <0.001)
AJCC T stage	T0	25 (0.1%)	Reference	Reference
	T1	3587 (11.7%)	0.17 (0.11-0.26, <0.001)	0.89 (0.58-1.37, 0.608)
	T2	5247 (17.1%)	0.39 (0.25-0.59, <0.001)	1.45 (0.95-2.21, 0.087)
	T3	14 (0.0%)	0.56 (0.27-1.16, 0.119)	1.08 (0.52-2.24, 0.833)
	T4	5 (0.0%)	0.39 (0.12-1.29, 0.122)	2.00 (0.60-6.68, 0.262)
	TX/Unknown	21739 (71.0%)	0.26 (0.17-0.39, <0.001)	1.17 (0.77-1.79, 0.466)
AJCC N stage	N0	9641 (31.5%)	Reference	Reference
	N1	532 (1.7%)	3.01 (2.73-3.31, <0.001)	1.30 (1.18-1.44, <0.001)
	NX/Unknown	20444 (66.8%)	0.93 (0.90-0.96, <0.001)	1.23 (1.11-1.36, <0.001)
AJCC M stage	M0	9153 (29.9%)	Reference	Reference
	M1	1521 (5.0%)	5.37 (5.06-5.71, <0.001)	1.77 (1.64-1.91, <0.001)
	MX/Unknown	19943 (65.1%)	1.01 (0.97-1.04, 0.731)	0.81 (0.73-0.90, <0.001)
Primary tumor	No	6225 (20.3%)	Reference	Reference
	Yes	24392 (79.7%)	0.50 (0.48-0.52, <0.001)	0.77 (0.75-0.80, <0.001)
Bone Metastasis	No	14195 (46.4%)	Reference	Reference
	Yes	467 (1.5%)	7.00 (6.34-7.74, <0.001)	1.39 (1.25-1.56, <0.001)
	Unknown	15955 (52.1%)	1.15 (1.11-1.19, <0.001)	1.04 (0.68-1.58, 0.866)
Brain Metastasis	No	14562 (47.6%)	Reference	Reference
	Yes	105 (0.3%)	9.21 (7.54-11.26, <0.001)	2.30 (1.86-2.84, <0.001)
	Unknown	15950 (52.1%)	1.09 (1.06-1.13, <0.001)	0.80 (0.51-1.26, 0.344)
Liver Metastasis	No	14297 (46.7%)	Reference	Reference
	Yes	378 (1.2%)	8.37 (7.50-9.34, <0.001)	1.66 (1.48-1.87, <0.001)
	Unknown	15942 (52.1%)	1.13 (1.09-1.17, <0.001)	0.81 (0.55-1.19, 0.274)
Lung Metastasis	No	13568 (44.3%)	Reference	Reference
	Yes	1089 (3.6%)	6.62 (6.16-7.10, <0.001)	1.77 (1.63-1.93, <0.001)
	Unknown	15960 (52.1%)	1.26 (1.21-1.31, <0.001)	1.83 (1.34-2.50, <0.001)
Surgery	No/Unknown	6438 (21.0%)	Reference	Reference
	Yes	24179 (79.0%)	0.21 (0.20-0.22, <0.001)	0.31 (0.30-0.33, <0.001)
Radiotherapy	No/Unknown	21759 (71.1%)	Reference	Reference
	Yes	8858 (28.9%)	1.20 (1.16-1.25, <0.001)	1.00 (0.96-1.04, 0.884)
Chemotherapy	No/Unknown	26245 (85.7%)	Reference	Reference
	Yes	4372 (14.3%)	2.20 (2.12-2.29, <0.001)	1.56 (1.49-1.64, <0.001)

## Sheet: Table S3. Angiosarcoma
Characteristics	Angiosarcoma
	Variate	Number (%)	Univariate HR (95%CI, P Value)	Multivariate HR (95%CI, P Value)
Age	18-34	6 (8.5%)	Reference	Reference
	35-59	25 (35.2%)	1.44 (0.32-6.44, 0.635)	1.36 (0.24-7.60, 0.724)
	60-85	31 (43.7%)	2.78 (0.65-11.82, 0.166)	4.92 (0.84-28.78, 0.077)
	≥85	9 (12.7%)	5.94 (1.23-28.62, 0.026)	12.56 (1.56-101.09, 0.017)
Sex	Male	27 (38.0%)	Reference
	Female	44 (62.0%)	0.70 (0.39-1.28, 0.250)	/
Race	White	60 (84.5%)	Reference
	Black	4 (5.6%)	1.39 (0.43-4.53, 0.581)	/
	Asian or Pacific Islander	7 (9.9%)	1.34 (0.52-3.42, 0.546)	/
Laterality	Unilateral	67 (94.4%)	Reference
	Bilateral	4 (5.6%)	2.16 (0.66-7.05, 0.201)	/
AJCC T stage	T1	4 (5.6%)	1.70 (0.61-4.77, 0.314)	/
	T2	4 (5.6%)	0.25 (0.03-1.86, 0.178)	/
	TX/Unknown	63 (88.7%)	NA	/
AJCC N stage	N0	9 (12.7%)	Reference
	N1	2 (2.8%)	3.34 (0.64-17.58, 0.154)	/
	NX/Unknown	60 (84.5%)	1.43 (0.56-3.67, 0.456)	/
AJCC M stage	M0	10 (14.1%)	Reference	Reference
	M1	4 (5.6%)	8.91 (2.33-34.09, 0.001)	33.26 (2.99-370.62, 0.004)
	MX/Unknown	57 (80.3%)	1.21 (0.50-2.89, 0.674)	1.38 (0.12-15.28, 0.794)
Primary tumor	No	20 (28.2%)	Reference	Reference
	Yes	51 (71.8%)	0.54 (0.29-0.99, 0.045)	1.31 (0.46-3.73, 0.608)
Bone Metastasis	No	25 (35.2%)	Reference	Reference
	Yes	2 (2.8%)	12.33 (2.53-60.19, 0.002)	414.18 (9.25-18553.35, 0.002)
	Unknown	44 (62.0%)	1.30 (0.65-2.61, 0.456)	0.74 (0.02-26.87, 0.868)
Brain Metastasis	No	27 (38.0%)	Reference
	Unknown	44 (62.0%)	1.13 (0.59-2.17, 0.718)	/
Liver Metastasis	No	25 (35.2%)	Reference
	Yes	1 (1.4%)	5.30 (0.66-42.44, 0.116)	/
	Unknown	45 (63.4%)	1.34 (0.67-2.67, 0.407)	/
Lung Metastasis	No	24 (33.8%)	Reference
	Yes	2 (2.8%)	13.47 (2.73-66.48, 0.001)	/
	Unknown	45 (63.4%)	1.47 (0.72-3.01, 0.291)	/
Surgery	No/Unknown	17 (23.9%)	Reference	Reference
	Yes	54 (76.1%)	0.24 (0.12-0.45, p<0.001)	0.34 (0.12-0.93, 0.036)
Radiotherapy	No/Unknown	56 (78.9%)	Reference
	Yes	15 (21.1%)	1.56 (0.80-3.03, 0.194)	/
Chemotherapy	No/Unknown	57 (80.3%)	Reference	Reference
	Yes	14 (19.7%)	2.43 (1.24-4.78, 0.010)	3.39 (0.95-12.08, 0.059)

## Sheet: Table S4. Carcinosarcoma
Characteristics	Carcinosarcoma
	Variate	Number (%)	Univariate HR (95%CI, P Value)	Multivariate HR (95%CI, P Value)
Age	18-34	62 (10.2%)	Reference	Reference
	35-59	226 (37.3%)	0.73 (0.43-1.25, 0.254)	0.69 (0.39-1.22, 0.200)
	60-85	290 (47.9%)	1.50 (0.91-2.46, 0.110)	1.15 (0.66-2.00, 0.625)
	≥85	28 (4.6%)	3.98 (2.15-7.34, 0.001)	3.26 (1.66-6.38, 0.001)
Sex	Male	276 (45.5%)	Reference
	Female	330 (54.5%)	0.87 (0.67-1.14, 0.325)	/
Race	White	452 (74.6%)	Reference
	Black	86 (14.2%)	0.71 (0.44-1.13, 0.147)	/
	Asian or Pacific Islander	64 (10.6%)	1.02 (0.62-1.67, 0.951)	/
	Unknown	4 (0.7%)	NA	/
Laterality	Unilateral	602 (99.3%)	Reference	Reference
	Bilateral	4 (0.7%)	1.78 (0.44-7.17, 0.417)	0.43 (0.01-23.29, 0.679)
AJCC T stage	T1	75 (12.4%)	0.32 (0.19-0.56, 0.001)	0.54 (0.25-1.20, 0.130)
	T2	78 (12.9%)	0.62 (0.40-0.96, 0.032)	0.94 (0.46-1.92, 0.865)
	T3	68 (11.2%)	1.52 (1.06-2.18, 0.021)	1.95 (1.00-3.80, 0.049)
	T4	41 (6.8%)	1.53 (0.98-2.39, 0.061)	1.72 (0.82-3.58, 0.151)
	TX/Unknown	344 (56.8%)	NA	NA
	N0	247 (40.8%)	Reference	Reference
AJCC N stage	N1	16 (2.6%)	2.50 (1.33-4.68, 0.004)	0.77 (0.37-1.60, 0.481)
	N3	17 (2.8%)	4.61 (2.62-8.14, 0.001)	1.89 (0.96-3.72, 0.065)
	N4	1 (0.2%)	4.63 (0.64-33.34, 0.129)	1.57 (0.19-12.84, 0.673)
	NX/Unknown	325 (53.6%)	1.53 (1.14-2.04, 0.004)	1.96 (0.72-5.35, 0.187)
AJCC M stage	M0	265 (43.7%)	Reference	Reference
	M1	17 (2.8%)	5.50 (3.18-9.51, 0.001)	2.41 (1.12-5.16, 0.024)
	MX/Unknown	324 (53.5%)	1.40 (1.05-1.85, 0.020)	0.67 (0.25-1.79, 0.427)
Primary tumor	No	107 (17.7%)	Reference	Reference
	Yes	499 (82.3%)	0.53 (0.39-0.72, 0.001)	0.65 (0.46-0.91, 0.013)
Bone Metastasis	No	360 (59.4%)	Reference	Reference
	Yes	9 (1.5%)	7.52 (3.27-17.30, 0.001)	0.37 (0.02-7.46, 0.514)
	Unknown	237 (39.1%)	1.08 (0.80-1.44, 0.624)	0.04 (0.00-1.50, 0.081)
Brain Metastasis	No	366 (60.4%)	Reference	Reference
	Yes	3 (0.5%)	87.86 (23.66-326.20, 0.001)	32.05 (5.75-178.70, 0.001)
	Unknown	237 (39.1%)	1.05 (0.78-1.40, 0.760)	0.31 (0.00-19.83, 0.581)
Liver Metastasis	No	364 (60.1%)	Reference	Reference
	Yes	4 (0.7%)	9.04 (2.84-28.85, 0.001)	7.07 (0.36-137.32, 0.196)
	Unknown	238 (39.3%)	1.07 (0.80-1.43, 0.658)	116.62 (1.24-10966.50, 0.040)
Lung Metastasis	No	354 (58.4%)	Reference	Reference
	Yes	13 (2.1%)	8.08 (4.03-16.22, 0.001)	1.48 (0.52-4.19, 0.458)
	Unknown	239 (39.4%)	1.12 (0.83-1.50, 0.464)	0.64 (0.02-16.91, 0.788)
Surgery	No/Unknown	77 (12.7%)	Reference	Reference
	Yes	529 (87.3%)	0.31 (0.22-0.44, 0.001)	0.38 (0.26-0.57, 0.001)
Radiotherapy	No/Unknown	350 (57.8%)	Reference
	Yes	256 (42.2%)	1.24 (0.95-1.62, 0.118)	/
Chemotherapy	No/Unknown	532 (87.8%)	Reference	Reference
	Yes	74 (12.2%)	2.11 (1.48-3.00, 0.001)	1.23 (0.78-1.94, 0.367)

## Sheet: Table S5. Chondrosarcoma
Characteristics	Chondrosarcoma
	Variate	Number (%)	Univariate HR (95%CI, P Value)	Multivariate HR (95%CI, P Value)
Age	18-34	739 (14.8%)	Reference	Reference
	35-59	2214 (44.3%)	1.60 (1.31-1.95, <0.001)	1.55 (1.27-1.89, <0.001)
	60-85	1895 (37.9%)	4.22 (3.49-5.11, <0.001)	3.77 (3.10-4.58, <0.001)
	≥85	151 (3.0%)	10.94 (8.46-14.15, <0.001)	7.70 (5.86-10.11, <0.001)
Sex	Male	2765 (55.3%)	Reference	Reference
	Female	2234 (44.7%)	0.73 (0.67-0.81, <0.001)	0.81 (0.73-0.89, <0.001)
Race	White	4307 (86.2%)	Reference	Reference
	Black	346 (6.9%)	1.01 (0.84-1.21, 0.946)	1.14 (0.95-1.38, 0.159)
	Asian or Pacific Islander	289 (5.8%)	0.84 (0.68-1.04, 0.114)	1.04 (0.84-1.30, 0.714)
	Unknown	57 (1.1%)	0.33 (0.15-0.74, 0.007)	0.47 (0.21-1.05, 0.065)
Laterality	Unilateral	4955 (99.1%)	Reference	Reference
	Bilateral	44 (0.9%)	0.89 (0.53-1.51, 0.663)	0.52 (0.31-0.89, 0.018)
AJCC T stage	T1	1298 (26.0%)	0.54 (0.47-0.62, <0.001)	0.62 (0.52-0.75, <0.001)
	T2	989 (19.8%)	1.47 (1.32-1.64, <0.001)	1.10 (0.93-1.31, 0.257)
	T3	31 (0.6%)	1.51 (0.92-2.47, 0.104)	1.28 (0.77-2.14, 0.346)
	T4	1 (0.0%)	4.39 (0.62-31.21, 0.139)	2.69 (0.37-19.29, 0.326)
	TX/Unknown	2680 (53.6%)	NA	NA
AJCC N stage	N0	2625 (52.5%)	Reference	Reference
	N1	42 (0.8%)	4.28 (3.05-5.99, <0.001)	1.42 (0.99-2.03, 0.054)
	NX/Unknown	2332 (46.6%)	1.07 (0.97-1.18, 0.171)	0.93 (0.66-1.29, 0.651)
AJCC M stage	M0	2504 (50.1%)	Reference	Reference
	M1	225 (4.5%)	6.62 (5.65-7.74, <0.001)	1.84 (1.48-2.28, <0.001)
	MX/Unknown	2270 (45.4%)	1.20 (1.08-1.33, <0.001)	1.03 (0.73-1.45, 0.872)
Primary tumor	No	706 (14.1%)	Reference	Reference
	Yes	4293 (85.9%)	0.46 (0.41-0.52, <0.001)	0.64 (0.57-0.73, <0.001)
Bone Metastasis	No	2487 (49.7%)	Reference	Reference
	Yes	55 (1.1%)	5.89 (4.32-8.03, <0.001)	1.16 (0.80-1.67, 0.430)
	Unknown	2457 (49.1%)	1.01 (0.91-1.12, 0.912)	0.41 (0.08-2.26, 0.308)
Brain Metastasis	No	2533 (50.7%)	Reference	Reference
	Yes	6 (0.1%)	10.44 (4.67-23.35, <0.001)	4.09 (1.77-9.43, 0.001)
	Unknown	2460 (49.2%)	0.97 (0.87-1.08, 0.555)	2.83 (0.60-13.24, 0.187)
Liver Metastasis	No	2522 (50.5%)	Reference	Reference
	Yes	20 (0.4%)	8.83 (5.45-14.32, <0.001)	1.32 (0.77-2.26, 0.311)
	Unknown	2457 (49.1%)	0.98 (0.88-1.09, 0.685)	0.87 (0.08-8.94, 0.908)
Lung Metastasis	No	2372 (47.4%)	Reference	Reference
	Yes	166 (3.3%)	6.58 (5.41-8.02, <0.001)	1.64 (1.27-2.12, <0.001)
	Unknown	2461 (49.2%)	1.14 (1.02-1.27, 0.023)	1.10 (0.38-3.13, 0.863)
Surgery	No/Unknown	621 (12.4%)	Reference	Reference
	Yes	4378 (87.6%)	0.27 (0.24-0.30, <0.001)	0.45 (0.40-0.51, <0.001)
Radiotherapy	No/Unknown	4131 (82.6%)	Reference	Reference
	Yes	868 (17.4%)	1.76 (1.58-1.97, <0.001)	1.28 (1.14-1.44, <0.001)
Chemotherapy	No/Unknown	4553 (91.1%)	Reference	Reference
	Yes	446 (8.9%)	3.38 (2.99-3.83, <0.001)	2.40 (2.08-2.77, <0.001)

## Sheet: Table S6. Chordoma
Characteristics	Chordoma
	Variate	Number (%)	Univariate HR (95%CI, P Value)	Multivariate HR (95%CI, P Value)
Age	18-34	190 (12.3%)	Reference	Reference
	35-59	634 (41.1%)	1.56 (1.07-2.28, 0.021)	1.54 (1.05-2.27, 0.028)
	60-85	655 (42.4%)	3.92 (2.72-5.65, <0.001)	3.65 (2.50-5.34, <0.001)
	≥85	65 (4.2%)	16.99 (10.88-26.53, <0.001)	11.81 (7.21-19.35, <0.001)
Sex	Male	882 (57.1%)	Reference
	Female	662 (42.9%)	1.01 (0.85-1.19, 0.923)	/
Race	White	1297 (84.0%)	Reference	Reference
	Black	65 (4.2%)	0.37 (0.20-0.69, 0.002)	0.53 (0.28-0.99, 0.047)
	Asian or Pacific Islander	169 (10.9%)	0.84 (0.63-1.12, 0.230)	0.87 (0.65-1.16, 0.335)
	Unknown	13 (0.8%)	0.18 (0.03-1.30, 0.089)	0.13 (0.02-0.94, 0.043)
Laterality	Unilateral	1505 (97.5%)	Reference	Reference
	Bilateral	39 (2.5%)	1.17 (0.73-1.88, 0.504)	1.03 (0.63-1.71, 0.901)
AJCC T stage	T1	439 (28.4%)	0.65 (0.53-0.79, <0.001)	0.78 (0.59-1.04, 0.095)
	T2	151 (9.8%)	1.49 (1.17-1.89, 0.001)	1.26 (0.91-1.74, 0.162)
	T3	7 (0.5%)	1.55 (0.58-4.16, 0.382)	1.87 (0.68-5.17, 0.226)
	TX/Unknown	947 (61.3%)	NA	NA
AJCC N stage	N0	715 (46.3%)	Reference
	N1	10 (0.6%)	2.21 (1.05-4.69, 0.038)	/
	NX/Unknown	819 (53.0%)	1.16 (0.98-1.37, 0.091)	/
AJCC M stage	M0	741 (48.0%)	Reference	Reference
	M1	17 (1.1%)	3.97 (2.27-6.92, <0.001)	4.54 (2.02-10.19, <0.001)
	MX/Unknown	786 (50.9%)	1.09 (0.92-1.29, 0.321)	0.73 (0.46-1.15, 0.172)
Primary tumor	No	217 (14.1%)	Reference	Reference
	Yes	1327 (85.9%)	0.56 (0.46-0.69, <0.001)	0.92 (0.74-1.14, 0.441)
Bone Metastasis	No	871 (56.4%)	Reference
	Yes	9 (0.6%)	3.01 (0.96-9.44, 0.058)	/
	Unknown	664 (43.0%)	1.20 (0.99-1.44, 0.059)	/
Brain Metastasis	No	881 (57.1%)	Reference	Reference
	Unknown	663 (42.9%)	1.18 (0.98-1.42, 0.087)	0.05 (0.00-0.95, 0.046)
Liver Metastasis	No	874 (56.6%)	Reference	Reference
	Yes	7 (0.5%)	4.86 (1.80-13.12, 0.002)	1.57 (0.45-5.43, 0.478)
	Unknown	663 (42.9%)	1.19 (0.99-1.44, 0.064)	NA
Lung Metastasis	No	867 (56.2%)	Reference
	Yes	13 (0.8%)	0.94 (0.23-3.77, 0.926)	/
	Unknown	664 (43.0%)	1.19 (0.98-1.43, 0.076)	/
Surgery	No/Unknown	283 (18.3%)	Reference	Reference
	Yes	1261 (81.7%)	0.35 (0.29-0.43, <0.001)	0.52 (0.43-0.64, <0.001)
Radiotherapy	No/Unknown	791 (51.2%)	Reference
	Yes	753 (48.8%)	0.85 (0.72-1.01, 0.062)	/
Chemotherapy	No/Unknown	1483 (96.0%)	Reference	Reference
	Yes	61 (4.0%)	2.05 (1.44-2.91, <0.001)	1.45 (0.97-2.14, 0.067)

## Sheet: Table S7. Ewing Sarcoma
Characteristics	Ewing Sarcoma
	Variate	Number (%)	Univariate HR (95%CI, P Value)	Multivariate HR (95%CI, P Value)
Age	18-34	796 (61.9%)	Reference	Reference
	35-59	379 (29.5%)	1.36 (1.16-1.61, <0.001)	1.45 (1.22-1.73, <0.001)
	60-85	106 (8.2%)	1.76 (1.36-2.29, <0.001)	1.87 (1.39-2.52, <0.001)
	≥85	4 (0.3%)	23.50 (8.64-63.90, <0.001)	22.21 (7.85-62.79, <0.001)
Sex	Male	777 (60.5%)	Reference
	Female	508 (39.5%)	0.91 (0.78-1.06, 0.205)	/
Race	White	1105 (86.0%)	Reference	Reference
	Black	60 (4.7%)	1.48 (1.06-2.07, 0.020)	1.35 (0.95-1.91, 0.091)
	Asian or Pacific Islander	111 (8.6%)	1.24 (0.95-1.61, 0.116)	1.28 (0.98-1.68, 0.073)
	Unknown	9 (0.7%)	0.34 (0.05-2.43, 0.284)	0.31 (0.04-2.26, 0.250)
Laterality	Unilateral	1273 (99.1%)	Reference
	Bilateral	12 (0.9%)	1.07 (0.48-2.39, 0.873)	/
AJCC T stage	T0	6 (0.5%)	Reference
	T1	212 (16.5%)	0.38 (0.14-1.06, 0.065)	/
	T2	304 (23.7%)	0.57 (0.21-1.55, 0.273)	/
	T3	27 (2.1%)	0.75 (0.25-2.23, 0.608)	/
	T4	1 (0.1%)	NA	/
	TX/Unknown	735 (57.2%)	0.49 (0.18-1.33, 0.163)	/
AJCC N stage	N0	563 (43.8%)	Reference
	N1	58 (4.5%)	1.92 (1.39-2.65, <0.001)	1.32 (0.94-1.85, 0.111)
	NX/Unknown	664 (51.7%)	1.39 (1.19-1.63, <0.001)	1.17 (0.82-1.67, 0.398)
AJCC M stage	M0	442 (34.4%)	Reference	Reference
	M1	230 (17.9%)	3.22 (2.62-3.94, <0.001)	2.03 (1.57-2.64, <0.001)
	MX/Unknown	613 (47.7%)	1.79 (1.50-2.15, <0.001)	1.30 (0.88-1.92, 0.195)
Primary tumor	No	110 (8.6%)	Reference
	Yes	1175 (91.4%)	0.81 (0.63-1.05, 0.115)	/
Bone Metastasis	No	591 (46.0%)	Reference	Reference
	Yes	111 (8.6%)	2.38 (1.83-3.11, <0.001)	1.04 (0.76-1.43, 0.806)
	Unknown	583 (45.4%)	1.34 (1.14-1.58, <0.001)	0.89 (0.13-6.15, 0.910)
Brain Metastasis	No	691 (53.8%)	Reference	Reference
	Yes	10 (0.8%)	2.02 (0.90-4.53, 0.088)	0.98 (0.37-2.59, 0.970)
	Unknown	584 (45.4%)	1.17 (1.00-1.37, 0.045)	8.42 (0.74-95.46, 0.085)
Liver Metastasis	No	679 (52.8%)	Reference	Reference
	Yes	21 (1.6%)	3.58 (2.13-6.02, <0.001)	1.50 (0.85-2.64, 0.164)
	Unknown	585 (45.5%)	1.21 (1.03-1.41, 0.019)	2.66 (0.75-9.45, 0.130)
Lung Metastasis	No	575 (44.7%)	Reference	Reference
	Yes	129 (10.0%)	2.89 (2.27-3.69, <0.001)	1.51 (1.13-2.02, 0.005)
	Unknown	581 (45.2%)	1.42 (1.20-1.69, <0.001)	0.07 (0.01-0.40, 0.003)
Surgery	No/Unknown	533 (41.5%)	Reference	Reference
	Yes	752 (58.5%)	0.44 (0.38-0.51, <0.001)	0.56 (0.47-0.66, <0.001)
Radiotherapy	No/Unknown	716 (55.7%)	Reference
	Yes	569 (44.3%)	1.02 (0.88-1.19, 0.753)	/
Chemotherapy	No/Unknown	149 (11.6%)	Reference	Reference
	Yes	1136 (88.4%)	0.61 (0.49-0.76, <0.001)	0.65 (0.51-0.83, 0.001)

## Sheet: Table S8. Giant Cell Sarcoma
Characteristics	Giant Cell Sarcoma
	Variate	Number (%)	Univariate HR (95%CI, P Value)	Multivariate HR (95%CI, P Value)
Age	18-34	176 (3.6%)	Reference	Reference
	35-59	1264 (25.7%)	1.61 (1.19-2.17, 0.002)	1.82 (1.34-2.47, <0.001)
	60-85	2824 (57.5%)	2.51 (1.87-3.37, <0.001)	2.83 (2.10-3.81, <0.001)
	≥85	646 (13.2%)	4.48 (3.30-6.08, <0.001)	5.00 (3.65-6.84, <0.001)
Sex	Male	2984 (60.8%)	Reference
	Female	1926 (39.2%)	0.95 (0.87-1.03, 0.216)	/
Race	White	4123 (84.0%)	Reference	Reference
	Black	384 (7.8%)	1.20 (1.05-1.39, 0.009)	1.27 (1.09-1.46, 0.002)
	Asian or Pacific Islander	317 (6.5%)	0.80 (0.67-0.96, 0.014)	0.88 (0.74-1.06, 0.173)
	Unknown	86 (1.8%)	0.17 (0.08-0.35, <0.001)	0.09 (0.04-0.22, <0.001)
Laterality	Unilateral	4863 (99.0%)	Reference
	Bilateral	47 (1.0%)	1.15 (0.76-1.74, 0.498)	/
AJCC T stage	T0	6 (0.1%)	Reference	Reference
	T1	596 (12.1%)	0.27 (0.11-0.64, 0.003)	1.29 (0.52-3.20, 0.576)
	T2	1240 (25.3%)	0.55 (0.23-1.32, 0.180)	2.27 (0.93-5.58, 0.073)
	T3	3 (0.1%)	1.34 (0.32-5.62, 0.687)	2.23 (0.52-9.63, 0.282)
	TX/Unknown	3065 (62.4%)	0.51 (0.21-1.22, 0.130)	2.00 (0.81-4.92, 0.131)
AJCC N stage	N0	1943 (39.6%)	Reference	Reference
	N1	103 (2.1%)	2.75 (2.22-3.42, <0.001)	1.72 (1.37-2.17, <0.001)
	NX/Unknown	2864 (58.3%)	1.16 (1.06-1.26, <0.001)	1.05 (0.79-1.40, 0.722)
AJCC M stage	M0	1831 (37.3%)	Reference	Reference
	M1	262 (5.3%)	4.31 (3.74-4.97, <0.001)	1.97 (1.63-2.37, <0.001)
	MX/Unknown	2817 (57.4%)	1.28 (1.17-1.39, <0.001)	0.87 (0.65-1.17, 0.358)
Primary tumor	No	1297 (26.4%)	Reference	Reference
	Yes	3613 (73.6%)	0.69 (0.64-0.76, <0.001)	0.83 (0.75-0.90, <0.001)
Bone Metastasis	No	3575 (72.8%)	Reference	Reference
	Yes	90 (1.8%)	4.42 (3.49-5.60, <0.001)	1.65 (1.24-2.17, <0.001)
	Unknown	1245 (25.4%)	1.19 (1.09-1.31, <0.001)	6.42 (1.74-23.70, 0.005)
Brain Metastasis	No	3642 (74.2%)	Reference	Reference
	Yes	22 (0.4%)	8.81 (5.71-13.59, <0.001)	1.82 (1.13-2.94, 0.013)
	Unknown	1246 (25.4%)	1.17 (1.07-1.27, <0.001)	0.18 (0.08-0.42, <0.001)
Liver Metastasis	No	3594 (73.2%)	Reference	Reference
	Yes	69 (1.4%)	5.58 (4.29-7.27, <0.001)	1.53 (1.14-2.05, 0.005)
	Unknown	1247 (25.4%)	1.19 (1.09-1.30, <0.001)	0.81 (0.22-3.03, 0.754)
Lung Metastasis	No	3391 (69.1%)	Reference	Reference
	Yes	270 (5.5%)	4.90 (4.24-5.65, <0.001)	1.90 (1.56-2.31, <0.001)
	Unknown	1249 (25.4%)	1.29 (1.18-1.41, <0.001)	1.29 (0.64-2.60, 0.479)
Surgery	No/Unknown	993 (20.2%)	Reference	Reference
	Yes	3917 (79.8%)	0.31 (0.28-0.34, <0.001)	0.42 (0.38-0.47, <0.001)
Radiotherapy	No/Unknown	2651 (54.0%)	Reference	Reference
	Yes	2259 (46.0%)	0.70 (0.64-0.76, <0.001)	0.81 (0.74-0.88, <0.001)
Chemotherapy	No/Unknown	3937 (80.2%)	Reference	Reference
	Yes	973 (19.8%)	1.33 (1.21-1.46, <0.001)	1.15 (1.03-1.28, 0.016)

## Sheet: Table S9. Leiomyosarcoma
Characteristics	Leiomyosarcoma
	Variate	Number (%)	Univariate HR (95%CI, P Value)	Multivariate HR (95%CI, P Value)
Age	18-34	620 (3.8%)	Reference	Reference
	35-59	7425 (45.1%)	1.93 (1.68-2.23, <0.001)	1.77 (1.53-2.04, <0.001)
	60-85	7578 (46.1%)	3.02 (2.62-3.48, <0.001)	2.98 (2.58-3.44, <0.001)
	≥85	831 (5.1%)	5.79 (4.94-6.79, <0.001)	6.32 (5.38-7.43, <0.001)
Sex	Male	5567 (33.8%)	Reference	Reference
	Female	10887 (66.2%)	1.40 (1.34-1.46, <0.001)	1.32 (1.26-1.38, <0.001)
Race	White	12781 (77.7%)	Reference	Reference
	Black	2230 (13.6%)	1.32 (1.25-1.40, <0.001)	1.27 (1.20-1.35, <0.001)
	Asian or Pacific Islander	1287 (7.8%)	1.09 (1.01-1.17, 0.032)	1.08 (1.00-1.16, 0.061)
	Unknown	156 (0.9%)	0.07 (0.03-0.15, <0.001)	0.10 (0.05-0.21, <0.001)
Laterality	Unilateral	16322 (99.2%)	Reference
	Bilateral	132 (0.8%)	0.93 (0.74-1.18, 0.556)	/
AJCC T stage	T0	14 (0.1%)	Reference	Reference
	T1	1473 (9.0%)	0.17 (0.10-0.30, <0.001)	0.67 (0.39-1.14, 0.142)
	T2	2409 (14.6%)	0.44 (0.26-0.74, 0.002)	1.24 (0.73-2.10, 0.435)
	T3	4 (0.0%)	0.63 (0.18-2.20, 0.472)	2.44 (0.70-8.52, 0.161)
	T4	2 (0.0%)	0.30 (0.04-2.30, 0.248)	1.48 (0.19-11.26, 0.707)
	TX/Unknown	12552 (76.3%)	0.38 (0.22-0.63, <0.001)	0.91 (0.54-1.55, 0.735)
AJCC N stage	N0	4202 (25.5%)	Reference	Reference
	N1	183 (1.1%)	2.94 (2.50-3.44, <0.001)	1.51 (1.28-1.78, <0.001)
	NX/Unknown	12069 (73.3%)	1.24 (1.18-1.30, <0.001)	1.33 (1.15-1.54, <0.001)
AJCC M stage	M0	3775 (22.9%)	Reference	Reference
	M1	841 (5.1%)	4.05 (3.72-4.40, <0.001)	1.41 (1.27-1.56, <0.001)
	MX/Unknown	11838 (71.9%)	1.43 (1.36-1.50, <0.001)	1.08 (0.93-1.25, 0.334)
Primary tumor	No	2746 (16.7%)	Reference	Reference
	Yes	13708 (83.3%)	0.73 (0.69-0.76, <0.001)	0.82 (0.77-0.86, <0.001)
Bone Metastasis	No	8039 (48.9%)	Reference	Reference
	Yes	376 (2.3%)	3.58 (3.18-4.03, <0.001)	1.06 (0.93-1.22, 0.357)
	Unknown	8039 (48.9%)	1.10 (1.06-1.15, <0.001)	1.30 (0.81-2.10, 0.283)
Brain Metastasis	No	8361 (50.8%)	Reference	Reference
	Yes	42 (0.3%)	5.55 (4.06-7.58, <0.001)	1.50 (1.08-2.07, 0.014)
	Unknown	8051 (48.9%)	1.06 (1.01-1.10, 0.013)	0.64 (0.39-1.06, 0.084)
Liver Metastasis	No	7806 (47.4%)	Reference	Reference
	Yes	615 (3.7%)	3.74 (3.40-4.11, <0.001)	1.11 (0.99-1.24, 0.063)
	Unknown	8033 (48.8%)	1.15 (1.10-1.20, <0.001)	0.89 (0.55-1.43, 0.624)
Lung Metastasis	No	7229 (43.9%)	Reference	Reference
	Yes	1182 (7.2%)	4.01 (3.72-4.32, <0.001)	1.83 (1.67-2.01, <0.001)
	Unknown	8043 (48.9%)	1.27 (1.22-1.34, <0.001)	1.64 (1.15-2.33, 0.006)
Surgery	No/Unknown	2774 (16.9%)	Reference	Reference
	Yes	13680 (83.1%)	0.28 (0.27-0.29, <0.001)	0.42 (0.39-0.44, <0.001)
Radiotherapy	No/Unknown	12678 (77.1%)	Reference
	Yes	3776 (22.9%)	0.96 (0.92-1.01, 0.104)	/
Chemotherapy	No/Unknown	11961 (72.7%)	Reference	Reference
	Yes	4493 (27.3%)	1.93 (1.85-2.02, <0.001)	1.56 (1.49-1.64, <0.001)

## Sheet: Table S10. Liposarcoma
Characteristics	Liposarcoma
	Variate	Number (%)	Univariate HR (95%CI, P Value)	Multivariate HR (95%CI, P Value)
Age	18-34	798 (5.9%)	Reference	Reference
	35-59	5255 (39.2%)	1.66 (1.39-1.98, <0.001)	1.58 (1.32-1.89, <0.001)
	60-85	6766 (50.4%)	3.94 (3.31-4.69, <0.001)	3.69 (3.09-4.40, <0.001)
	≥85	602 (4.5%)	10.78 (8.88-13.08, <0.001)	9.95 (8.16-12.12, <0.001)
Sex	Male	8251 (61.5%)	Reference	Reference
	Female	5170 (38.5%)	0.81 (0.77-0.86, <0.001)	0.85 (0.80-0.90, <0.001)
Race	White	11038 (82.2%)	Reference	Reference
	Black	1059 (7.9%)	0.91 (0.82-1.01, 0.071)	0.99 (0.89-1.10, 0.809)
	Asian or Pacific Islander	1205 (9.0%)	0.83 (0.74-0.92, <0.001)	0.92 (0.82-1.02, 0.109)
	Unknown	119 (0.9%)	0.15 (0.07-0.32, <0.001)	0.19 (0.09-0.43, <0.001)
Laterality	Unilateral	13378 (99.7%)	Reference
	Bilateral	43 (0.3%)	1.52 (0.95-2.41, 0.079)	/
AJCC T stage	T0	2 (0.0%)	Reference
	T1	846 (6.3%)	0.25 (0.04-1.81, 0.171)	/
	T2	5749 (42.8%)	0.37 (0.05-2.66, 0.325)	/
	T3	2 (0.0%)	NA	/
	TX/Unknown	6822 (50.8%)	0.39 (0.06-2.79, 0.350)	/
AJCC N stage	N0	6869 (51.2%)	Reference	Reference
	N1	104 (0.8%)	3.53 (2.84-4.38, <0.001)	1.35 (1.07-1.69, 0.011)
	NX/Unknown	6448 (48.0%)	1.14 (1.08-1.21, <0.001)	1.21 (1.00-1.46, 0.051)
AJCC M stage	M0	6787 (50.6%)	Reference	Reference
	M1	347 (2.6%)	5.95 (5.28-6.70, <0.001)	2.59 (2.22-3.02, <0.001)
	MX/Unknown	6287 (46.8%)	1.19 (1.12-1.26, <0.001)	1.16 (0.95-1.41, 0.151)
Primary tumor	No	2510 (18.7%)	Reference	Reference
	Yes	10911 (81.3%)	0.55 (0.51-0.58, <0.001)	0.72 (0.67-0.77, <0.001)
Bone Metastasis	No	7577 (56.5%)	Reference	Reference
	Yes	98 (0.7%)	6.55 (5.20-8.26, <0.001)	1.62 (1.25-2.09, <0.001)
	Unknown	5746 (42.8%)	0.96 (0.91-1.02, 0.233)	1.43 (0.55-3.73, 0.463)
Brain Metastasis	No	7671 (57.2%)	Reference	Reference
	Yes	12 (0.1%)	11.17 (6.17-20.22, <0.001)	2.48 (1.34-4.60, 0.004)
	Unknown	5738 (42.8%)	0.94 (0.88-1.00, 0.038)	1.02 (0.44-2.34, 0.964)
Liver Metastasis	No	7595 (56.6%)	Reference	Reference
	Yes	86 (0.6%)	8.03 (6.35-10.15, <0.001)	1.54 (1.18-2.00, 0.001)
	Unknown	5740 (42.8%)	0.96 (0.90-1.02, 0.190)	0.60 (0.22-1.63, 0.314)
Lung Metastasis	No	7501 (55.9%)	Reference	Reference
	Yes	168 (1.3%)	9.32 (7.82-11.10, <0.001)	1.91 (1.55-2.35, <0.001)
	Unknown	5752 (42.9%)	0.99 (0.93-1.06, 0.801)	1.17 (0.76-1.79, 0.470)
Surgery	No/Unknown	1157 (8.6%)	Reference	Reference
	Yes	12264 (91.4%)	0.23 (0.21-0.25, <0.001)	0.35 (0.32-0.38, <0.001)
Radiotherapy	No/Unknown	9101 (67.8%)	Reference	Reference
	Yes	4320 (32.2%)	0.89 (0.84-0.94, <0.001)	0.96 (0.91-1.03, 0.243)
Chemotherapy	No/Unknown	11975 (89.2%)	Reference	Reference
	Yes	1446 (10.8%)	2.17 (2.02-2.34, <0.001)	1.89 (1.73-2.05, <0.001)

[truncated: 10 more sheets: Table S11. Osteosarcoma, Table S12. Rhabdomyosarcoma, Table S13. Sarcoma with SBRC, Table S14. Stromal Sarcoma, Table S15. Synovial Sarcoma, Table S16. Primary OS, Table S17. Secondary OS, Table S18. Operable T1, Table S19. Operable T2 , Table S20. Inoperable T2]
